# Supplementary material for: Deoxycholic Acid Impairs Human Sperm Quality and Function Through Oxidative Stress-Driven Damage
Source: Antioxidants (Basel). 2025 Oct 22;14(11):1271. doi: 10.3390/antiox14111271 (PMC12649610; doi:10.3390/antiox14111271)
Supplement: Supplementary file 1 [file antioxidants-14-01271-s001.zip]

Archive with 1 entries (1 files):
- antioxidants-3867970-supplementary.pdf
